# Supplementary material for: Associations between Second-Hand Tobacco Smoke Exposure and Cardiorespiratory Fitness, Physical Activity, and Respiratory Health in Children
Source: Int J Environ Res Public Health. 2021 Oct 30;18(21):11445. doi: 10.3390/ijerph182111445 (PMC8582797; doi:10.3390/ijerph182111445)
Supplement: Supplementary file 1 [file ijerph-18-11445-s001.zip]

Archive with 1 entries (1 files):
- ijerph-1406783-supplementary.pdf
